# Supplementary material for: Dynamics of glia and neurons regulate homeostatic rest, sleep and feeding behavior in Drosophila
Source: Nat Neurosci. 2025 Apr 21;28(6):1226–40. doi: 10.1038/s41593-025-01942-1 (PMC12148942; doi:10.1038/s41593-025-01942-1)
Supplement: Supplementary file 11 — Statistical information. [file 41593_2025_1942_MOESM11_ESM.xls]

## Sheet: Sheet1
Figure	Group 1 (N)	Group 2 (N)	Statistical test	Statistic value	Degrees of freedom (df)	Effect size	Confidence interval (95%)	p-value	Correction	p-value corrected	Comments
2c	EG (EB) Active (N = 6)	AL (EB) Active (N = 5)	Two-sided t-test	T = 0.69905	9	Cohen-d = 0.423296	[-22.76, 43.12]	0.502185
2c	EG (FB) Active (N = 6)	AL (FB) Active (N = 5)	Two-sided t-test	T = 1.178429	9	Cohen-d = 0.713574	[-16.93, 53.75]	0.268843
2c	EG (EB) Rest (N = 6)	AL (EB) Rest (N = 5)	Two-sided t-test	T = 1.422516	9	Cohen-d = 0.861376	[-3.45, 15.16]	0.188597
2c	EG (EB) Rest (N = 6)	AL (EB) Rest (N = 5)	Two-sided t-test	T = 2.482208	9	Cohen-d = 1.503052	[1.02, 22.04]	0.034865
2f	EG (FB) Circadian (N = 6)	AL (FB) Circadian (N = 5)	Two-sided t-test	T = -3.59366	9	Cohen-d = 2.086547	[-16.65, -3.45]	0.007323
2f	EG (FB) Homeostat (N = 6)	AL (FB) Homeostat (N = 5)	Two-sided t-test	T = 3.445818	9	Cohen-d = 2.086547	[3.45, 16.65]	0.007323			Note that the circadian and homeostat weights sum 100%, therefore statistical tests on circadian and homeostat weights give the same numbers
2f	EG (FB) Circadian (N = 6)	EG (FB) Homeostat (N = 6)	Two-sided t-test	T = -6.449549	10	Cohen-d = 3.723649	[-28.09, -13.66]	7.4e-05
2f	AL (FB) Circadian (N = 5)	AL (FB) Homeostat (N = 5)	Two-sided t-test	T = -0.340593	8	Cohen-d = 0.21541	[-6.02, 4.47]	0.742181
2h	[5,35] seconds (N = 181)	[35,200] seconds (N = 49)	Two-Sided Kolmogorov-Smirnov test	KS = 0.74755				1.11022e-16	Benjamini-Hochberg	1.66534e-16
2h	[5,35] seconds (N = 181)	[200,305] seconds (N = 96)	Two-Sided Kolmogorov-Smirnov test	KS = 0.77411				2.89202e-40	Benjamini-Hochberg	8.67604e-40
2h	[35,200] seconds (N = 49)	[200,305] seconds (N = 96)	Two-Sided Kolmogorov-Smirnov test	KS = 0.25978				0.0194712	Benjamini-Hochberg	0.0194712
3d	Before (EB) (N = 10)	During (EB) (N = 10)	Two-sided t-test	T = -4.844332	18	Cohen-d = 2.166451	[-0.63, -0.25]	0.00013
3d	During (EB) (N = 10)	After (EB) (N = 10)	Two-sided t-test	T = 3.68349	18	Cohen-d = 1.647307	[0.11, 0.4]	0.0017
3d	Before (FB) (N = 10)	During (FB) (N = 10)	Two-sided t-test	T = -3.746217	18	Cohen-d = 1.675359	[-0.56, -0.16]	0.001478
3d	During (FB) (N = 10)	After (FB) (N = 10)	Two-sided t-test	T = 2.661628	18	Cohen-d = 1.190316	[0.04, 0.37]	0.015893
3f	Before (EB) (N = 11)	During (EB) (N = 11)	Two-sided t-test	T = -2.161965	20	Cohen-d = 0.921865	[-0.42, -0.01]	0.042919
3f	During (EB) (N = 11)	After (EB) (N = 11)	Two-sided t-test	T = 5.102387	20	Cohen-d = 2.175665	[0.22, 0.52]	5.4e-05
3f	Before (FB) (N = 11)	During (FB) (N = 11)	Two-sided t-test	T = -2.422432	20	Cohen-d = 1.032929	[-0.45, -0.03]	0.025036
3f	During (FB) (N = 11)	After (FB) (N = 11)	Two-sided t-test	T = 4.603391	20	Cohen-d = 1.962892	[0.18, 0.47]	0.000172
3h	(N = 10)		Pearson correlation	Pearson's r = 0.7689	8		[0.2700, 0.9423]	0.00933567
4c	Before (EB) (N = 6)	< 2 hours (EB) (N = 6)	Two-sided t-test	T = -10.633737	10	Cohen-d = 6.139391	[-0.76, -0.5]	9.02559e-07
4c	< 2 hours (EB) (N = 6)	> 2 hours (EB) (N = 6)	Two-sided t-test	T = -1.237872	10	Cohen-d = 0.714686	[-0.22, 0.06]	0.244038
4c	> 2 hours (EB) (N = 6)	After (EB) (N = 6)	Two-sided t-test	T = 5.223272	10	Cohen-d = 3.015657	[0.25, 0.63]	0.000388
4c	Before (FB) (N = 6)	< 2 hours (FB) (N = 6)	Two-sided t-test	T = -9.65795	10	Cohen-d = 5.57602	[-0.77, -0.48]	2e-06
4c	< 2 hours (FB) (N = 6)	> 2 hours (FB) (N = 6)	Two-sided t-test	T = -1.897509	10	Cohen-d = 1.095528	[-0.29, 0.02]	0.086979
4c	> 2 hours (FB) (N = 6)	After (FB) (N = 6)	Two-sided t-test	T = 8.036834	10	Cohen-d = 4.640068	[0.3, 0.53]	1.1e-05
4e	Before (EB) (N = 4)	< 2 hours (EB) (N = 4)	Two-sided t-test	T = 2.856579	6	Cohen-d = 2.019907	[0.05, 0.7]	0.028931
4e	< 2 hours (EB) (N = 4)	> 2 hours (EB) (N = 4)	Two-sided t-test	T = -5.124754	6	Cohen-d = 3.623749	[-0.56, -0.2]	0.002168
4e	> 2 hours (EB) (N = 4)	After (EB) (N = 4)	Two-sided t-test	T = 13.082239	6	Cohen-d = 9.25054	[0.36, 0.53]	1.2e-05
4e	Before (FB) (N = 4)	< 2 hours (FB) (N = 4)	Two-sided t-test	T = 1.857889	6	Cohen-d = 1.313726	[-0.09, 0.64]	0.112553
4e	< 2 hours (FB) (N = 4)	> 2 hours (FB) (N = 4)	Two-sided t-test	T = -6.110264	6	Cohen-d = 4.320609	[-0.48, -0.21]	0.000876
4e	> 2 hours (FB) (N = 4)	After (FB) (N = 4)	Two-sided t-test	T = 23.896903	6	Cohen-d = 16.897662	[0.41, 0.51]	3.52644e-07
4f	Time rested after (Mec. Dep.) (N = 6)	Time rested after (control) (N = 10)	Two-sided t-test	T = 2.93152	14	Cohen-d = 1.51383	[0.07, 0.42]	0.010939
4f	Time rested after (Food Dep.) (N = 4)	Time rested after (control) (N = 10)	Two-sided t-test	T = 2.187829	12	Cohen-d = 1.294337	[0.0, 0.45]	0.049199
4f	Sleep bouts after (Mec. Dep.) (N = 23)	Sleep bouts after (control) (N = 33)	Two-sided t-test	T = 1.811034	54	Cohen-d = 0.491926	[-0.55, 10.85]	0.075699
4f	Sleep bouts after (Food. Dep.) (N = 15)	Sleep bouts after (control) (N = 33)	Two-sided t-test	T = 2.513819	46	Cohen-d = 0.782802	[1.51, 13.63]	0.015507
4j	EG (EB) (N = 6)	AL (EB) (N = 5)	Two-sided t-test	T = -1.47008	9	Cohen-d = 0.890178	[-0.06, 0.01]	0.175612
4j	EG (FB) (N = 6)	AL (FB) (N = 5)	Two-sided t-test	T = -1.853154	9	Cohen-d = 1.122141	[-0.07, 0.01]	0.096864
4k	EG Walk (EB) (N = 6)	AL Walk (EB) (N = 5)	Two-sided t-test	T =-0.450637	9	Cohen-d = 0.272874	[-9.38, 6.26]	0.662911
4k	EG Walk (FB) (N = 6)	AL Walk (FB) (N = 5)	Two-sided t-test	T = -0.490022	9	Cohen-d = 0.296723	[-10.91, 7.02]	0.635842
4k	EG Stop (EB) (N = 6)	AL Stop (EB) (N = 5)	Two-sided t-test	T = -1.543242	9	Cohen-d = 0.934479	[-22.38, 4.23]	0.157167
4k	EG Stop (FB) (N = 6)	AL Stop (FB) (N = 5)	Two-sided t-test	T = -0.900719	9	Cohen-d = 0.545413	[-23.88, 10.28]	0.391203
4k	EG Walk (EB) (N = 6)	EG Stop (EB) (N = 6)	Two-sided t-test	T =-3.549762	10	Cohen-d = 2.049456	[-0.32, -0.07]	0.00527
4k	AL Walk (EB) (N = 5)	AL Stop (EB) (N = 5)	Two-sided t-test	T =-3.057814	8	Cohen-d = 1.933932	[-0.57, -0.08]	0.015634
4k	EG Walk (FB) (N = 6)	EG Stop (FB) (N = 6)	Two-sided t-test	T =-4.637786	10	Cohen-d = 2.677627	[-0.47, -0.16]	0.000925
4k	AL Walk (FB) (N = 5)	AL Stop (FB) (N = 5)	Two-sided t-test	T =-2.986596	8	Cohen-d = 1.888889	[-0.71, -0.09]	0.017424
5c	Hungry (N = 5)	Fed (N = 6)	Two-sided t-test	T = 4.937049	9	Cohen-d = 2.989531	[54.47, 227.65]	0.000805
5e	All points (blue) (107)		Pearson correlation	Pearson's r = -0.2460	105		[-0.4164, -0.0589]	0.0106316
5e	First half (red) (53)		Pearson correlation	Pearson's r = -0.5556	51		[-0.7181, -0.3357]	1.57036e-05
5e	Second half (green) (53)		Pearson correlation	Pearson's r = 0.0946	51		[-0.1803, 0.3558]	0.500651
5h	Stop (N = 8)	Walk (N = 8)	Two-sided t-test	T = 4.611348	14	Cohen-d = 2.305674	[7.78, 21.3]	0.000404
5h	Fed (N = 8)	Hungry (N = 8)	Two-sided t-test	T = -4.995201	14	Cohen-d = 2.497601	[-223.87, -89.37]	0.000196
5i	Homeostat (N = 8)	Hunger-walk (N = 8)	Two-sided t-test	T = 6.192304	14	Cohen-d = 3.096152	[0.03, 0.06]	2.3e-05
6b	Inside glia (N = 8500)	Outside glia (N = 8500)	Two-Sided Kolmogorov-Smirnov test	KS = 1				0
6g	Ammonia (N = 38)	Air (N = 53)	Two-Sided Kolmogorov-Smirnov test	KS = 0.23237				0.149441
6g	O2 (N = 53)	Air (N = 53)	Two-Sided Kolmogorov-Smirnov test	KS = 0.13208				0.749531
6g	CO2(10%) (N = 53)	Air (N = 53)	Two-Sided Kolmogorov-Smirnov test	KS = 0.15094				0.586463
6g	CO2(50%) (N = 53)	Air (N = 53)	Two-Sided Kolmogorov-Smirnov test	KS = 0.13208				0.749531
6g	CO2(100%) (N = 53)	Air (N = 53)	Two-Sided Kolmogorov-Smirnov test	KS = 0.71698				2.07e-13
6h	Ammonia (N = 38)	Air (N = 53)	Two-Sided Kolmogorov-Smirnov test	KS = 0.52185				4.55978e-06
6h	O2 (N = 53)	Air (N = 53)	Two-Sided Kolmogorov-Smirnov test	KS = 0.18868				0.304195
6h	CO2(10%) (N = 53)	Air (N = 53)	Two-Sided Kolmogorov-Smirnov test	KS = 0.32075				0.00820235
6h	CO2(50%) (N = 53)	Air (N = 53)	Two-Sided Kolmogorov-Smirnov test	KS = 0.39623				0.00041991
6h	CO2(100%) (N = 53)	Air (N = 53)	Two-Sided Kolmogorov-Smirnov test	KS = 0.77358				1e-15
6i	Ammonia (N = 38)	Air (N = 53)	Two-Sided Kolmogorov-Smirnov test	KS = 0.09434				0.974668
6i	O2 (N = 53)	Air (N = 53)	Two-Sided Kolmogorov-Smirnov test	KS = 0.07547				0.998535
6i	CO2(10%) (N = 53)	Air (N = 53)	Two-Sided Kolmogorov-Smirnov test	KS = 0.18868				0.304195
6i	CO2(50%) (N = 53)	Air (N = 53)	Two-Sided Kolmogorov-Smirnov test	KS = 0.32075				0.00820235
6i	CO2(100%) (N = 53)	Air (N = 53)	Two-Sided Kolmogorov-Smirnov test	KS = 0.84906				9.61589e-20
6j	Ammonia (N_EG = 5, N_AL = 6, N_N = 6)		one-way ANOVA	F = 4.233993960190895				0.0383697
6j	Air (N_EG = 10, N_AL = 6, N_N = 9)		one-way ANOVA	F = 1.00191266445206				0.383323
6j	O2 (N_EG = 10, N_AL = 6, N_N = 9)		one-way ANOVA	F = 12.51135978667258				0.000235106
6j	CO2 (10%) (N_EG = 10, N_AL = 6, N_N = 9)		one-way ANOVA	F = 8.064154689085012				0.00236008
6j	CO2 (50%) (N_EG = 10, N_AL = 6, N_N = 9)		one-way ANOVA	F = 7.726802892606647				0.00287223
6j	CO2 (100%) (N_EG = 10, N_AL = 6, N_N = 9)		one-way ANOVA	F = 9.935620337964535				0.000919212
6k	Ammonia (N_EG = 5, N_AL = 6, N_N = 6)		one-way ANOVA	F = 12.721217552693572				0.000869683
6k	Air (N_EG = 10, N_AL = 6, N_N = 9)		one-way ANOVA	F = 2.1029108960893903				0.145973
6k	O2 (N_EG = 10, N_AL = 6, N_N = 9)		one-way ANOVA	F = 7.956812714888031				0.00251131
6k	CO2 (10%) (N_EG = 10, N_AL = 6, N_N = 9)		one-way ANOVA	F = 19.675049796745025				1.2609e-05
6k	CO2 (50%) (N_EG = 10, N_AL = 6, N_N = 9)		one-way ANOVA	F = 7.722869380963773				0.00287888
6k	CO2 (100%) (N_EG = 10, N_AL = 6, N_N = 9)		one-way ANOVA	F = 15.108183199604737				8.60024e-05
6k	Ammonia (EG) (N = 5)	CO2 (50%) (EG) (N = 10)	Two-sided t-test	T = -0.903646	13	Cohen-d = 0.494947	[-0.49, 0.2]	0.382623
6k	Ammonia (AL) (N = 6)	CO2 (50%) (AL) (N = 6)	Two-sided t-test	T = 1.217968	10	Cohen-d = 0.737516	[-0.12, 0.4]	0.254202
6l	Ammonia (N_EG = 7, N_AL = 7, N_N = 6)		one-way ANOVA	F = 5.775375972220121				0.0121918
6l	Air (N_EG = 12, N_AL = 10, N_N = 6)		one-way ANOVA	F = 1.6014732620141336				0.2216
6l	O2 (N_EG = 12, N_AL = 10, N_N = 6)		one-way ANOVA	F = 3.0897080159931583				0.0632267
6l	CO2 (10%) (N_EG = 12, N_AL = 10, N_N = 6)		one-way ANOVA	F = 10.271497099698006				0.000554601
6l	CO2 (50%) (N_EG = 12, N_AL = 10, N_N = 6)		one-way ANOVA	F = 10.842848406389525				0.000406867
6l	CO2 (100%) (N_EG = 12, N_AL = 10, N_N = 6)		one-way ANOVA	F = 8.98074869539231				0.00115016
6l	Ammonia (EG) (N = 7)	CO2 (50%) (EG) (N = 12)	Two-sided t-test	T = -3.250991	17	Cohen-d = 1.546154	[-3.74, -0.8]	0.004702
6l	Ammonia (AL) (N = 7)	CO2 (50%) (AL) (N = 10)	Two-sided t-test	T = -3.18086	15	Cohen-d = 1.567545	[-1.27, -0.25]	0.006202
7d	0.5 min EG (+ retinal) (N = 14)	0.5 min EG (- retinal) (N = 15)	Two-sided t-test	T = 1.535109	27	Cohen-d = 0.570465	[-6.28, 43.59]	0.136393
7d	1 min EG (+ retinal) (N = 16)	1 min EG (- retinal) (N = 22)	Two-sided t-test	T = 2.329211	36	Cohen-d = 0.765296	[3.83, 55.41]	0.025576
7d	2 min EG (+ retinal) (N = 16)	2 min EG (- retinal) (N = 19)	Two-sided t-test	T = 4.072633	33	Cohen-d = 1.381887	[26.63, 79.8]	0.000274
7d	5 min EG (+ retinal) (N = 15)	5 min EG (- retinal) (N = 16)	Two-sided t-test	T = 2.861675	29	Cohen-d = 1.028479	[12.41, 74.57]	0.007742
7d	10 min EG (+ retinal) (N = 13)	10 min EG (- retinal) (N = 15)	Two-sided t-test	T = 2.299045	26	Cohen-d = 0.871183	[4.11, 73.57]	0.029789
7d	0.5 min AL (+ retinal) (N = 8)	0.5 min AL (- retinal) (N = 11)	Two-sided t-test	T = 3.273268	17	Cohen-d = 1.520957	[21.16, 97.9]	0.004481
7d	1 min AL (+ retinal) (N = 13)	1 min AL (- retinal) (N = 14)	Two-sided t-test	T = 5.810317	25	Cohen-d = 2.237927	[45.54, 95.55]	5e-06
7d	2 min AL (+ retinal) (N = 13)	2 min AL (- retinal) (N = 14)	Two-sided t-test	T = 3.988932	25	Cohen-d = 1.536395	[27.73, 86.92]	0.00051
7d	5 min AL (+ retinal) (N = 11)	5 min AL (- retinal) (N = 15)	Two-sided t-test	T = 4.292264	24	Cohen-d = 1.703849	[30.62, 87.34]	0.000251
7d	10 min AL (+ retinal) (N = 9)	10 min AL (- retinal) (N = 15)	Two-sided t-test	T = 3.868549	22	Cohen-d = 1.631123	[27.89, 92.35]	0.000831
7e	0.5 min EG (+ retinal) (N = 14)	0.5 min EG (- retinal) (N = 15)	Two-sided t-test	T = 3.805662	27	Cohen-d = 1.414228	[0.07, 0.25]	0.000738
7e	1 min EG (+ retinal) (N = 16)	1 min EG (- retinal) (N = 22)	Two-sided t-test	T = 4.569587	36	Cohen-d = 1.501404	[0.1, 0.26]	5.6e-05
7e	2 min EG (+ retinal) (N = 16)	2 min EG (- retinal) (N = 19)	Two-sided t-test	T = 3.892002	33	Cohen-d = 1.320597	[0.07, 0.22]	0.000457
7e	5 min EG (+ retinal) (N = 15)	5 min EG (- retinal) (N = 16)	Two-sided t-test	T = 3.082679	29	Cohen-d = 1.107908	[0.03, 0.15]	0.004469
7e	10 min EG (+ retinal) (N = 13)	10 min EG (- retinal) (N = 15)	Two-sided t-test	T = 3.009887	26	Cohen-d = 1.140544	[0.02, 0.1]	0.005746
7e	0.5 min AL (+ retinal) (N = 8)	0.5 min AL (- retinal) (N = 11)	Two-sided t-test	T = 3.557265	17	Cohen-d = 1.652919	[0.06, 0.24]	0.002424
7e	1 min AL (+ retinal) (N = 13)	1 min AL (- retinal) (N = 14)	Two-sided t-test	T = 2.63453	25	Cohen-d = 1.014727	[0.02, 0.19]	0.014254
7e	2 min AL (+ retinal) (N = 13)	2 min AL (- retinal) (N = 14)	Two-sided t-test	T = 3.088833	25	Cohen-d = 1.189709	[0.03, 0.17]	0.004873
7e	5 min AL (+ retinal) (N = 11)	5 min AL (- retinal) (N = 15)	Two-sided t-test	T = 3.186527	24	Cohen-d = 1.264918	[0.03, 0.16]	0.003968
7e	10 min AL (+ retinal) (N = 9)	10 min AL (- retinal) (N = 15)	Two-sided t-test	T = 2.808458	22	Cohen-d = 1.18415	[0.01, 0.1]	0.010237
7f	0.5 min EG (+ retinal) (N = 6)	0.5 min EG (- retinal) (N = 9)	Two-sided t-test	T = -1.550875	13	Cohen-d = 0.817383	[-0.27, 0.04]	0.144927
7f	1 min EG (+ retinal) (N = 9)	1 min EG (- retinal) (N = 13)	Two-sided t-test	T = 0.403542	20	Cohen-d = 0.174988	[-0.13, 0.19]	0.690831
7f	2 min EG (+ retinal) (N = 9)	2 min EG (- retinal) (N = 12)	Two-sided t-test	T = 2.309058	19	Cohen-d = 1.018199	[0.02, 0.5]	0.032346
7f	5 min EG (+ retinal) (N = 8)	5 min EG (- retinal) (N = 10)	Two-sided t-test	T = 2.156306	16	Cohen-d = 1.022826	[0.01, 0.65]	0.046622
7f	10 min EG (+ retinal) (N = 6)	10 min EG (- retinal) (N = 10)	Two-sided t-test	T = 1.714899	14	Cohen-d = 0.88557	[-0.07, 0.66]	0.108403
7f	0.5 min AL (+ retinal) (N = 8)	0.5 min AL (- retinal) (N = 11)	Two-sided t-test	T = 0.575483	17	Cohen-d = 0.267404	[-0.24, 0.42]	0.572504
7f	1 min AL (+ retinal) (N = 13)	1 min AL (- retinal) (N = 14)	Two-sided t-test	T = 1.013093	25	Cohen-d = 0.390207	[-0.14, 0.41]	0.320721
7f	2 min AL (+ retinal) (N = 13)	2 min AL (- retinal) (N = 14)	Two-sided t-test	T = 2.103662	25	Cohen-d = 0.810256	[0.01, 0.58]	0.045635
7f	5 min AL (+ retinal) (N = 11)	5 min AL (- retinal) (N = 15)	Two-sided t-test	T = 1.949325	24	Cohen-d = 0.7738	[-0.02, 0.77]	0.063036
7f	10 min AL (+ retinal) (N = 9)	10 min AL (- retinal) (N = 15)	Two-sided t-test	T = 3.096001	22	Cohen-d = 1.305389	[0.22, 1.13]	0.005274
7g	0.5 min EG (+ retinal) (N = 6)	0.5 min EG (- retinal) (N = 9)	Two-sided t-test	T = 6.936665	13	Cohen-d = 3.655943	[0.45, 0.85]	1e-05
7g	1 min EG (+ retinal) (N = 9)	1 min EG (- retinal) (N = 13)	Two-sided t-test	T = 12.97955	20	Cohen-d = 5.628311	[0.71, 0.98]	3.35699e-11
7g	2 min EG (+ retinal) (N = 9)	2 min EG (- retinal) (N = 12)	Two-sided t-test	T = 11.079213	19	Cohen-d = 4.885474	[0.82, 1.2]	9.85537e-10
7g	5 min EG (+ retinal) (N = 8)	5 min EG (- retinal) (N = 10)	Two-sided t-test	T = 8.683763	16	Cohen-d = 4.11907	[0.56, 0.92]	1.88359e-07
7g	10 min EG (+ retinal) (N = 6)	10 min EG (- retinal) (N = 10)	Two-sided t-test	T = 7.787137	14	Cohen-d = 4.02126	[0.52, 0.91]	2e-06
7g	0.5 min EG (+ retinal) (N = 6)	1 min EG (+ retinal) (N = 9)	Two-sided t-test	T = -2.054906	13	Cohen-d = 1.08303	[-0.51, 0.01]	0.060558
7g	0.5 min EG (+ retinal) (N = 6)	2 min EG (+ retinal) (N = 9)	Two-sided t-test	T = -3.11265	13	Cohen-d = 1.640511	[-0.75, -0.13]	0.008244
7g	0.5 min AL (+ retinal) (N = 8)	0.5 min AL (- retinal) (N = 11)	Two-sided t-test	T = 2.464275	17	Cohen-d = 1.14505	[0.03, 0.4]	0.024685
7g	1 min AL (+ retinal) (N = 13)	1 min AL (- retinal) (N = 14)	Two-sided t-test	T = 4.078767	25	Cohen-d = 1.570996	[0.13, 0.41]	0.000405
7g	2 min AL (+ retinal) (N = 13)	2 min AL (- retinal) (N = 14)	Two-sided t-test	T = 4.93596	25	Cohen-d = 1.901156	[0.31, 0.75]	4.4e-05
7g	5 min AL (+ retinal) (N = 11)	5 min AL (- retinal) (N = 15)	Two-sided t-test	T = 6.008168	24	Cohen-d = 2.384991	[0.55, 1.12]	3e-06
7g	10 min AL (+ retinal) (N = 9)	10 min AL (- retinal) (N = 15)	Two-sided t-test	T = 7.440712	22	Cohen-d = 3.13728	[0.7, 1.24]	1.92408e-07
7g	0.5 min AL (+ retinal) (N = 8)	1 min AL (+ retinal) (N = 13)	Two-sided t-test	T = -0.883355	19	Cohen-d = 0.396943	[-0.3, 0.12]	0.388085
7g	0.5 min AL (+ retinal) (N = 8)	2 min AL (+ retinal) (N = 13)	Two-sided t-test	T = -3.28119	19	Cohen-d = 1.474431	[-0.78, -0.17]	0.003928
7h	0.5 min EG (+ retinal) (N = 8)	0.5 min EG (- retinal) (N = 6)	Two-sided t-test	T = -0.500622	12	Cohen-d = 0.270367	[-0.19, 0.12]	0.625692
7h	1 min EG (+ retinal) (N = 7)	1 min EG (- retinal) (N = 9)	Two-sided t-test	T = 3.082122	14	Cohen-d = 1.553243	[0.1, 0.54]	0.008115
7h	2 min EG (+ retinal) (N = 7)	2 min EG (- retinal) (N = 7)	Two-sided t-test	T = 2.399326	12	Cohen-d = 1.282494	[0.05, 1.09]	0.03356
7h	5 min EG (+ retinal) (N = 7)	5 min EG (- retinal) (N = 6)	Two-sided t-test	T = 5.540737	11	Cohen-d = 3.082581	[0.29, 0.68]	0.000175
7h	10 min EG (+ retinal) (N = 7)	10 min EG (- retinal) (N = 5)	Two-sided t-test	T = 0.993836	10	Cohen-d = 0.581931	[-0.21, 0.55]	0.343742
7h	0.5 min EG (+ retinal) (N = 8)	1 min EG (+ retinal) (N = 7)	Two-sided t-test	T = -2.696756	13	Cohen-d = 1.395704	[-0.6, -0.07]	0.018307
7h	0.5 min EG (+ retinal) (N = 8)	2 min EG (+ retinal) (N = 7)	Two-sided t-test	T = -2.59247	13	Cohen-d = 1.341731	[-1.09, -0.1]	0.022323
Extended data Figure 2a	EB (N = 6)	FB (N=6)	Two-sided t-test	T = 1.124592	10	Cohen-d = 0.649284	[-0.06, 0.19]	0.287031	Benjamini-Hochberg	0.015364
Extended data Figure 2a	EB (N = 6)	LAL(N=5)	Two-sided t-test	T = 1.720493	9	Cohen-d = 1.04181	[-0.03, 0.23]	0.119453	Benjamini-Hochberg	0.067826
Extended data Figure 2a	EB (N = 6)	MB (N=5)	Two-sided t-test	T = 4.761743	9	Cohen-d = 2.883378	[0.2, 0.57]	0.001027	Benjamini-Hochberg	0.024386
Extended data Figure 2a	EB (N = 6)	ML (N=5)	Two-sided t-test	T = 3.742293	9	Cohen-d = 2.266071	[0.12, 0.5]	0.004609	Benjamini-Hochberg	0.358789
Extended data Figure 2a	FB (N=6)	LAL(N=5)	Two-sided t-test	T = 0.595246	9	Cohen-d = 0.360439	[-0.1, 0.16]	0.566343	Benjamini-Hochberg	0.170647
Extended data Figure 2a	FB (N=6)	MB (N=5)	Two-sided t-test	T = 3.952134	9	Cohen-d = 2.393136	[0.14, 0.5]	0.003344	Benjamini-Hochberg	0.603224
Extended data Figure 2a	FB (N=6)	ML (N=5)	Two-sided t-test	T = 2.969764	9	Cohen-d = 1.798282	[0.06, 0.44]	0.015708	Benjamini-Hochberg	0.016719
Extended data Figure 2a	LAL(N=5)	MB (N=5)	Two-sided t-test	T = 3.372145	8	Cohen-d = 2.132732	[0.09, 0.48]	0.009755	Benjamini-Hochberg	0.010272
Extended data Figure 2a	LAL(N=5)	ML (N=5)	Two-sided t-test	T = 2.437935	8	Cohen-d = 1.541886	[0.01, 0.42]	0.040695	Benjamini-Hochberg	0.566343
Extended data Figure 2a	MB (N=5)	ML (N=5)	Two-sided t-test	T = -0.635414	8	Cohen-d = 0.401871	[-0.32, 0.18]	0.542902	Benjamini-Hochberg	0.031417
Extended data Figure 2b	EB Glut. (N =5)	FB Glut. (N =5)	Two-sided t-test	T = -2.320495	8	Cohen-d = 1.46761	[-0.51, -0.0]	0.048882
Extended data Figure 2c	EB Walk (N = 6)	FB Walk (N=6)	Two-sided t-test	T = -0.049051	10	Cohen-d = 0.028320	[-7.33, 7.02]	0.961844	Benjamini-Hochberg	1
Extended data Figure 2c	EB Walk (N = 6)	LAL Walk (N=5)	Two-sided t-test	T = 0.304516	9	Cohen-d = 0.184394	[-5.97, 7.83]	0.767658	Benjamini-Hochberg	0.961844
Extended data Figure 2c	EB Walk (N = 6)	MB Walk (N=5)	Two-sided t-test	T = 0.975765	9	Cohen-d = 0.590855	[-3.84, 9.66]	0.354677	Benjamini-Hochberg	1
Extended data Figure 2c	EB Walk (N = 6)	ML Walk (N=5)	Two-sided t-test	T = 0.284918	9	Cohen-d = 0.172527	[-5.35, 6.9 ]	0.782154	Benjamini-Hochberg	0.977693
Extended data Figure 2c	FB Walk (N=6)	LAL Walk (N=5)	Two-sided t-test	T = 0.353070	9	Cohen-d = 0.213795	[-5.88, 8.05]	0.732164	Benjamini-Hochberg	1
Extended data Figure 2c	FB Walk (N=6)	MB Walk (N=5)	Two-sided t-test	T = 1.018972	9	Cohen-d = 0.617018	[-3.74, 9.88]	0.334824	Benjamini-Hochberg	1
Extended data Figure 2c	FB Walk (N=6)	ML Walk (N=5)	Two-sided t-test	T = 0.339312	9	Cohen-d = 0.205464	[-5.27, 7.13]	0.742158	Benjamini-Hochberg	1
Extended data Figure 2c	LAL Walk (N=5)	MB Walk (N=5)	Two-sided t-test	T = 0.749285	8	Cohen-d = 0.473889	[-4.12, 8.08]	0.475139	Benjamini-Hochberg	1
Extended data Figure 2c	LAL Walk (N=5)	ML Walk (N=5)	Two-sided t-test	T = -0.069808	8	Cohen-d = 0.044151	[-5.35, 5.04]	0.94606	Benjamini-Hochberg	1
Extended data Figure 2c	MB Walk (N=5)	ML Walk (N=5)	Two-sided t-test	T = -0.999699	8	Cohen-d = 0.632265	[-7.07, 2.8 ]	0.346731	Benjamini-Hochberg	1
Extended data Figure 2c	EB Stop (N = 6)	FB Stop (N=6)	Two-sided t-test	T = -1.734324	10	Cohen-d = 1.001312	[-16.66, 2.08]	0.11352	Benjamini-Hochberg	0.019155
Extended data Figure 2c	EB Stop (N = 6)	LAL Stop (N=5)	Two-sided t-test	T = -0.506412	9	Cohen-d = 0.306648	[-13.75, 8.72]	0.62474	Benjamini-Hochberg	0.162172
Extended data Figure 2c	EB Stop (N = 6)	MB Stop (N=5)	Two-sided t-test	T = -3.417177	9	Cohen-d = 2.069204	[-102.69 , -20.88]	0.007662	Benjamini-Hochberg	0.694155
Extended data Figure 2c	EB Stop (N = 6)	ML Stop (N=5)	Two-sided t-test	T = -4.776888	9	Cohen-d = 2.892549	[-75.84, -27.09]	0.001006	Benjamini-Hochberg	0.014332
Extended data Figure 2c	FB Stop (N=6)	LAL Stop (N=5)	Two-sided t-test	T = 0.853491	9	Cohen-d = 0.516815	[-7.89, 17.45]	0.415524	Benjamini-Hochberg	0.032353
Extended data Figure 2c	FB Stop (N=6)	MB Stop (N=5)	Two-sided t-test	T = -2.983415	9	Cohen-d = 1.806547	[-95.81, -13.17]	0.015364	Benjamini-Hochberg	0.519405
Extended data Figure 2c	FB Stop (N=6)	ML Stop (N=5)	Two-sided t-test	T = -3.986695	9	Cohen-d = 2.414064	[-69.24, -19.11]	0.003174	Benjamini-Hochberg	0.010056
Extended data Figure 2c	LAL Stop (N=5)	MB Stop (N=5)	Two-sided t-test	T = -2.915934	8	Cohen-d = 1.844198	[-106.14, -12.4 ]	0.019412	Benjamini-Hochberg	0.030728
Extended data Figure 2c	LAL Stop (N=5)	ML Stop (N=5)	Two-sided t-test	T = -3.939408	8	Cohen-d = 2.491501	[-77.61, -20.3 ]	0.004299	Benjamini-Hochberg	0.015868
Extended data Figure 2c	MB Stop (N=5)	ML Stop (N=5)	Two-sided t-test	T = 0.450187	8	Cohen-d = 0.284723	[-42.54, 63.17]	0.664525	Benjamini-Hochberg	0.664525
Extended data Figure 2d	EB (N = 6)	FB (N=6)	Two-sided t-test	T = -0.550836	10	Cohen-d = 0.318025	[-0.04, 0.02]	0.593838	Benjamini-Hochberg	0.011745
Extended data Figure 2d	EB (N = 6)	LAL(N=5)	Two-sided t-test	T = -1.335277	9	Cohen-d = 0.808550	[-0.05, 0.01]	0.214572	Benjamini-Hochberg	0.018473
Extended data Figure 2d	EB (N = 6)	MB (N=5)	Two-sided t-test	T = -4.671150	9	Cohen-d = 2.828522	[-0.09, -0.03]	0.001167	Benjamini-Hochberg	0.036349
Extended data Figure 2d	EB (N = 6)	ML (N=5)	Two-sided t-test	T = -4.060710	9	Cohen-d = 2.458882	[-0.09, -0.03]	0.002839	Benjamini-Hochberg	0.306532
Extended data Figure 2d	FB (N=6)	LAL(N=5)	Two-sided t-test	T = -0.742686	9	Cohen-d = 0.449718	[-0.04, 0.02]	0.476609	Benjamini-Hochberg	0.595761
Extended data Figure 2d	FB (N=6)	MB (N=5)	Two-sided t-test	T = -3.917643	9	Cohen-d = 2.372251	[-0.08, -0.02]	0.003524	Benjamini-Hochberg	0.65982
Extended data Figure 2d	FB (N=6)	ML (N=5)	Two-sided t-test	T = -3.440111	9	Cohen-d = 2.083091	[-0.09, -0.02]	0.007389	Benjamini-Hochberg	0.014195
Extended data Figure 2d	LAL(N=5)	MB (N=5)	Two-sided t-test	T = -3.394250	8	Cohen-d = 2.146712	[-0.07, -0.01]	0.00944	Benjamini-Hochberg	0.018881
Extended data Figure 2d	LAL(N=5)	ML (N=5)	Two-sided t-test	T = -2.840080	8	Cohen-d = 1.796224	[-0.08, -0.01]	0.021809	Benjamini-Hochberg	0.011667
Extended data Figure 2d	MB (N=5)	ML (N=5)	Two-sided t-test	T = -0.020504	8	Cohen-d = 0.012968	[-0.03, 0.03]	0.984143	Benjamini-Hochberg	0.984143
Extended data Figure 3b	[5,35] seconds (N = 24)	[35,200] seconds (N = 19)	Two-sided t-test	T = -12.770351	41	Cohen-d = 3.921522	[-144.51, -105.04]	0	Benjamini-Hochberg	0
Extended data Figure 3b	[5,35] seconds (N = 24)	[200,305] seconds (N = 30)	Two-sided t-test	T = -22.444555	52	Cohen-d = 6.146695	[-154.57, -129.2]	0	Benjamini-Hochberg	0
Extended data Figure 3b	[35,200] seconds (N = 19)	[200,305] seconds (N = 30)	Two-sided t-test	T = -1.520699	47	Cohen-d = 0.445866	[-39.73, 5.52]	0.135035	Benjamini-Hochberg	0.135035
Extended data Figure 3c	[5,35] seconds (N = 26)	[35,200] seconds (N = 6)	Two-sided t-test	T = -2.228329	30	Cohen-d = 1.009234	[-107.08, -4.67]	0.033502	Benjamini-Hochberg	0.050253
Extended data Figure 3c	[5,35] seconds (N = 26)	[200,305] seconds (N = 15)	Two-sided t-test	T = -5.023546	39	Cohen-d = 1.628808	[-120.88, -51.48]	1.2e-05	Benjamini-Hochberg	3.5e-05
Extended data Figure 3c	[35,200] seconds (N = 6)	[200,305] seconds (N = 15)	Two-sided t-test	T = -1.293296	19	Cohen-d = 0.624721	[-79.36, 18.74]	0.211413	Benjamini-Hochberg	0.211413
Extended data Figure 3d	[5,35] seconds (N = 39)	[35,200] seconds (N = 4)	Two-sided t-test	T = -0.810492	41	Cohen-d = 0.425520	[-107.64, 45.99]	0.422337	Benjamini-Hochberg	0.633506
Extended data Figure 3d	[5,35] seconds (N = 39)	[200,305] seconds (N = 15)	Two-sided t-test	T = -2.249776	52	Cohen-d = 0.683531	[-86.02, -4.91]	0.028722	Benjamini-Hochberg	0.086166
Extended data Figure 3d	[35,200] seconds (N = 4)	[200,305] seconds (N = 15)	Two-sided t-test	T = -0.720350	17	Cohen-d = 0.405364	[-57.51, 28.24]	0.481098	Benjamini-Hochberg	0.481098
Extended data Figure 3e	[5,35] seconds (N = 26)	[35,200] seconds (N = 2)	Two-sided t-test	T = -1.032498	26	Cohen-d = 0.757646	[-85.04, 28.17]	0.311348	Benjamini-Hochberg	0.311348
Extended data Figure 3e	[5,35] seconds (N = 26)	[200,305] seconds (N = 19)	Two-sided t-test	T = -6.642680	43	Cohen-d = 2.004870	[-90.79, -48.5]	0	Benjamini-Hochberg	0
Extended data Figure 3e	[35,200] seconds (N = 2)	[200,305] seconds (N = 19)	Two-sided t-test	T = -1.928731	19	Cohen-d = 1.433803	[-85.93, 3.51]	0.06884	Benjamini-Hochberg	0.10326
Extended data Figure 3f	[5,35] seconds (N = 42)	[35,200] seconds (N = 9)	Two-sided t-test	T = -11.914690	49	Cohen-d = 4.376450	[-76.52, -54.43]	0	Benjamini-Hochberg	0
Extended data Figure 3f	[5,35] seconds (N = 42)	[200,305] seconds (N = 10)	Two-sided t-test	T = -18.708934	50	Cohen-d = 6.583034	[-73.52, -59.27]	0	Benjamini-Hochberg	0
Extended data Figure 3f	[35,200] seconds (N = 9)	[200,305] seconds (N = 10)	Two-sided t-test	T = -0.073317	17	Cohen-d = 0.033687	[-27.27, 25.44]	0.942409	Benjamini-Hochberg	0.942409
Extended data Figure 3g	[5,35] seconds (N = 24)	[35,200] seconds (N = 9)	Two-sided t-test	T = -8.368509	31	Cohen-d = 3.270982	[-102.87, -62.55]	0	Benjamini-Hochberg	0
Extended data Figure 3g	[5,35] seconds (N = 24)	[200,305] seconds (N = 7)	Two-sided t-test	T = -9.857349	29	Cohen-d = 4.234346	[-133.15, -87.39]	0	Benjamini-Hochberg	0
Extended data Figure 3g	[35,200] seconds (N = 9)	[200,305] seconds (N = 7)	Two-sided t-test	T = -1.054963	14	Cohen-d = 0.531652	[-83.58, 28.47]	0.309309	Benjamini-Hochberg	0.309309
Extended data Figure 4c	EB Glut. (Rest) (N =5)	EB Glut. (Active) (N =5)	Two-sided t-test	T = 0.931917	8	Cohen-d = 0.589396	[-2.38, 5.6]	0.378646
Extended data Figure 4c	FB Glut. (Rest) (N =5)	FB Glut. (Active) (N =5)	Two-sided t-test	T = 0.848162	8	Cohen-d = 0.536425	[-2.92, 6.32]	0.420998
Extended data Figure 4c	EB Glut. (Rest) (N =5)	FB Glut. (Rest) (N =5)	Two-sided t-test	T = -1.298715	8	Cohen-d = 0.821379	[-5.37, 1.5]	0.230223
Extended data Figure 4c	EB Glut. (Active) (N =5)	FB Glut. (Active) (N =5)	Two-sided t-test	T = -0.926152	8	Cohen-d = 0.58575	[-7.07, 3.02]	0.381457
Extended data Figure 6c	First segment EB (N = 6)	Second segment EB (N = 6)	Two-sided t-test	T = -3.167678	10	Cohen-d = 1.82886	[-0.02, -0.0]	0.010027
Extended data Figure 6d	First segment FB (N = 6)	Second segment FB (N = 6)	Two-sided t-test	T = -3.289659	10	Cohen-d = 1.899285	[-0.01, -0.0]	0.008155
Extended data Figure 6e	EB (N = 6)	FB (N = 6)	Two-sided t-test	T = 0.065156	10	Cohen-d = 0.037618	[-1.86, 1.97]	0.949334
Extended data Figure 7e	EG (EB) Active (N = 6)	R5 (88F06) Active (N = 8)	Two-sided t-test	T = 2.231349	12	Cohen-d = 1.205066	[0.02, 1.3]	0.0455	Benjamini-Hochberg	0.06825
Extended data Figure 7e	EG (EB) Active (N = 6)	R5 (58H05) Active (N = 5)	Two-sided t-test	T = 3.05921	9	Cohen-d = 1.852444	[0.18, 1.17]	0.013589	Benjamini-Hochberg	0.040767
Extended data Figure 7e	R5 (88F06) Active (N = 8)	R5 (58H05) Active (N = 5)	Two-sided t-test	T = 0.033515	11	Cohen-d = 0.019106	[-0.81, 0.84]	0.973864	Benjamini-Hochberg	0.973864
Extended data Figure 7e	EG (FB) Active (N = 6)	dFB (23E10) Active (N = 8)	Two-sided t-test	T = 1.362949	12	Cohen-d = 0.736077	[-0.14, 0.62]	0.197927
Extended data Figure 7f	EG (EB) Rest (N = 6)	R5 (88F06) Rest (N = 8)	Two-sided t-test	T = -3.550313	12	Cohen-d = 1.917388	[-0.2, -0.05]	0.003994	Benjamini-Hochberg	0.005992
Extended data Figure 7f	EG (EB) Rest (N = 6)	R5 (58H05) Rest (N = 5)	Two-sided t-test	T = -4.432554	9	Cohen-d = 2.684045	[-0.44, -0.14]	0.001641	Benjamini-Hochberg	0.004923
Extended data Figure 7f	R5 (88F06) Rest (N = 8)	R5 (58H05) Rest (N = 5)	Two-sided t-test	T = -2.398968	11	Cohen-d = 1.367622	[-0.31, -0.01]	0.035297	Benjamini-Hochberg	0.035297
Extended data Figure 7f	EG (FB) Rest (N = 6)	dFB (23E10) Rest (N = 8)	Two-sided t-test	T = -1.494964	12	Cohen-d = 0.807373	[-0.92, 0.17]	0.16075
Extended data Figure 7g	EG (EB) (N = 6)	R5 (88F06) (N = 8)	Two-sided t-test	T = 5.232552	12	Cohen-d = 2.825901	[0.27, 0.65]	0.00021	Benjamini-Hochberg	0.000631
Extended data Figure 7g	EG (EB) (N = 6)	R5 (58H05) (N = 5)	Two-sided t-test	T = 4.716842	9	Cohen-d = 2.85619	[0.26, 0.74]	0.001094	Benjamini-Hochberg	0.001641
Extended data Figure 7g	R5 (88F06) (N = 8)	R5 (58H05) (N = 5)	Two-sided t-test	T = 0.350205	11	Cohen-d = 0.199648	[-0.22, 0.31]	0.732798	Benjamini-Hochberg	0.732798
Extended data Figure 7g	EG (FB) (N = 6)	dFB (23E10) (N = 8)	Two-sided t-test	T = 3.4817	12	Cohen-d = 1.880333	[0.07, 0.32]	0.004532
Extended data Figure 7i	EG (EB) (N = 6)	R5 (88F06) (N = 8)	Two-sided t-test	T = -6.155928	12	Cohen-d = 3.324581	[-0.12, -0.06]	4.9e-05	Benjamini-Hochberg	0.000147
Extended data Figure 7i	EG (EB) (N = 6)	R5 (58H05) (N = 5)	Two-sided t-test	T = -3.815943	9	Cohen-d = 2.310669	[-0.09, -0.02]	0.004115	Benjamini-Hochberg	0.006173
Extended data Figure 7i	R5 (88F06) (N = 8)	R5 (58H05) (N = 5)	Two-sided t-test	T = 1.871035	11	Cohen-d = 1.066654	[-0.01, 0.06]	0.08816	Benjamini-Hochberg	0.08816
Extended data Figure 7i	EG (FB) (N = 6)	dFB (23E10) (N = 8)	Two-sided t-test	T = -4.513772	12	Cohen-d = 2.437716	[-0.08, -0.03]	0.000709
Extended Data Figure 8b	Before (N = 7)	Air valve (N = 7)	Two-sided t-test	T = -0.776033	12	Cohen-d = 0.414807	[-0.33, 0.16]	0.452754
Extended Data Figure 8b	Air valve (N = 7)	After (N = 7)	Two-sided t-test	T = 4.783346	12	Cohen-d = 2.556806	[0.24, 0.65]	0.000446
Extended Data Figure 8d	Before (N = 7)	Ball stopped (N = 7)	Two-sided t-test	T = 7.894054	12	Cohen-d = 4.219549	[0.38, 0.67]	4e-06
Extended Data Figure 8d	Ball stopped (N = 7)	After (N = 7)	Two-sided t-test	T = 1.422808	12	Cohen-d = 0.760523	[-0.05, 0.22]	0.180265
Extended Data Figure 10b	Ammonia (N_EG = 5, N_AL = 6, N_N = 6)		one-way ANOVA	F = 5.917924557534724				0.0148805
Extended Data Figure 10b	Air (N_EG = 10, N_AL = 6, N_N = 9)		one-way ANOVA	F = 0.26641429402564915				0.768558
Extended Data Figure 10b	O2 (N_EG = 10, N_AL = 6, N_N = 9)		one-way ANOVA	F = 18.3182436234367				2.07397e-05
Extended Data Figure 10b	CO2 (10%) (N_EG = 10, N_AL = 6, N_N = 9)		one-way ANOVA	F = 8.48266725847653				0.0018586
Extended Data Figure 10b	CO2 (50%) (N_EG = 10, N_AL = 6, N_N = 9)		one-way ANOVA	F = 5.90389643731554				0.00886063
Extended Data Figure 10b	CO2 (100%) (N_EG = 10, N_AL = 6, N_N = 9)		one-way ANOVA	F = 4.216859274453174				0.0288688
Extended Data Figure 10c	Ammonia (N_EG = 5, N_AL = 6, N_N = 6)		one-way ANOVA	F = 4.313857980320654				0.0365647
Extended Data Figure 10c	Air (N_EG = 10, N_AL = 6, N_N = 9)		one-way ANOVA	F = 0.3247963840642375				0.726081
Extended Data Figure 10c	O2 (N_EG = 10, N_AL = 6, N_N = 9)		one-way ANOVA	F = 0.48555536764062385				0.621795
Extended Data Figure 10c	CO2 (10%) (N_EG = 10, N_AL = 6, N_N = 9)		one-way ANOVA	F = 7.034157290874233				0.00434776
Extended Data Figure 10c	CO2 (50%) (N_EG = 10, N_AL = 6, N_N = 9)		one-way ANOVA	F = 4.349548791039543				0.0256016
Extended Data Figure 10c	CO2 (100%) (N_EG = 10, N_AL = 6, N_N = 9)		one-way ANOVA	F = 13.097892367100911				0.000202917
Extended Data Figure 10c	Ammonia (EG) (N = 5)	CO2 (50%) (EG) (N = 10)	Two-sided t-test	T = -0.632324	13	Cohen-d = 0.346338	[-0.45, 0.25]	0.538138
Extended Data Figure 10c	Ammonia (AL) (N = 6)	CO2 (50%) (AL) (N = 6)	Two-sided t-test	T = 1.207261	9	Cohen-d = 0.731033	[-0.18, 0.58]	0.258102
Extended Data Figure 10d	Ammonia (N_EG = 7, N_AL = 7, N_N = 6)		one-way ANOVA	F = 8.887021788196938				0.00228111
Extended Data Figure 10d	Air (N_EG = 12, N_AL = 10, N_N = 6)		one-way ANOVA	F = 4.793218263491026				0.0172953
Extended Data Figure 10d	O2 (N_EG = 12, N_AL = 10, N_N = 6)		one-way ANOVA	F = 3.224600264411852				0.0567715
Extended Data Figure 10d	CO2 (10%) (N_EG = 12, N_AL = 10, N_N = 6)		one-way ANOVA	F = 12.338179635784401				0.000187231
Extended Data Figure 10d	CO2 (50%) (N_EG = 12, N_AL = 10, N_N = 6)		one-way ANOVA	F = 19.83346138938586				6.92983e-06
Extended Data Figure 10d	CO2 (100%) (N_EG = 12, N_AL = 10, N_N = 6)		one-way ANOVA	F = 12.887702734117083				0.000142424
Extended Data Figure 10d	Ammonia (EG) (N = 7)	CO2 (50%) (EG) (N = 12)	Two-sided t-test	T = -4.29509	17	Cohen-d = 2.042723	[-3.48, -1.19]	0.00049
Extended Data Figure 10d	Ammonia (AL) (N = 7)	CO2 (50%) (AL) (N = 10)	Two-sided t-test	T = -3.486585	15	Cohen-d = 1.718208	[-0.97, -0.23]	0.003313
Supplementary Fig S2a	Freely moving flies (N = 2863 from 15 flies)	Imaging flies (N = 741 from 21 flies)	Two-Sided Kolmogorov-Smirnov test	KS = 0.10620212370308883				3.07786e-06
Supplementary Fig S2b	Freely moving flies (N = 2738 from 15 flies)	Imaging flies (N = 1253from 21 flies)	Two-Sided Kolmogorov-Smirnov test	KS = 0.037337417225685385				0.176365
Supplementary Fig S11b	before (MB) (N = 19)	Air valve (MB) (N = 19)	Two-sided t-test	T = -21.295271	36	Cohen-d = 6.909098	[-0.68, -0.56]	5.42672e-22
Supplementary Fig S11b	Air valve (MB) (N = 19)	After (MB) (N = 19)	Two-sided t-test	T = 18.00207	36	Cohen-d = 5.840643	[0.4, 0.5]	1.38283e-19
Supplementary Fig S11b	before (ML) (N = 19)	Air valve (ML) (N = 19)	Two-sided t-test	T = -27.917896	36	Cohen-d = 9.057762	[-0.73, -0.63]	5.47947e-26
Supplementary Fig S11b	Air valve (ML) (N = 19)	After (ML) (N = 19)	Two-sided t-test	T = 13.547523	36	Cohen-d = 4.395397	[0.33, 0.44]	1.05636e-15
Supplementary Fig S25	Stop(EB) (N = 5)	Proboscis(EB) (N = 3)	Two-sided t-test	T = 3.548137	6	Cohen-d = 2.591193	[4.21, 22.93]	0.012099	Benjamini-Hochberg	0.020165
Supplementary Fig S25	Stop(FB) (N = 5)	Proboscis(FB) (N = 3)	Two-sided t-test	T = 3.821237	6	Cohen-d = 2.790637	[7.19, 32.8]	0.008748	Benjamini-Hochberg	0.020165
Supplementary Fig S25	Stop(EB) (N = 5)	Walk(EB) (N = 6)	Two-sided t-test	T = 3.584749	9	Cohen-d = 2.170673	[4.4, 19.44]	0.005887	Benjamini-Hochberg	0.014717
Supplementary Fig S25	Stop(FB) (N = 5)	Walk(FB) (N = 6)	Two-sided t-test	T = 4.089806	9	Cohen-d = 2.476500	[7.56, 26.28]	0.002718	Benjamini-Hochberg	0.014717
Supplementary Fig S25	Stop(EB) (N = 5)	Groom. front(EB) (N = 4)	Two-sided t-test	T = -1.714791	7	Cohen-d = 1.150316	[-18.95, 3.02]	0.1301	Benjamini-Hochberg	0.185857
Supplementary Fig S25	Stop(FB) (N = 5)	Groom. front(FB) (N = 4)	Two-sided t-test	T = -1.288821	7	Cohen-d = 0.864567	[-23.33, 6.87]	0.238416	Benjamini-Hochberg	0.185857
Supplementary Fig S25	Stop(EB) (N = 5)	Groom. back(EB) (N = 5)	Two-sided t-test	T = 5.667965	8	Cohen-d = 3.584736	[8.71, 20.66]	0.000472	Benjamini-Hochberg	0.003355
Supplementary Fig S25	Stop(FB) (N = 5)	Groom. back(FB) (N = 4)	Two-sided t-test	T = 4.285905	7	Cohen-d = 2.875073	[8.24, 28.54]	0.003629	Benjamini-Hochberg	0.003355
Supplementary Fig S25	Proboscis(EB) (N = 3)	Walk(EB) (N = 6)	Two-sided t-test	T = -0.432609	7	Cohen-d = 0.305901	[-10.68, 7.38]	0.678314	Benjamini-Hochberg	0.678314
Supplementary Fig S25	Proboscis(FB) (N = 3)	Walk(FB) (N = 6)	Two-sided t-test	T = -0.873690	7	Cohen-d = 0.617792	[-11.41, 5.25]	0.411255	Benjamini-Hochberg	0.678314
Supplementary Fig S25	Proboscis(EB) (N = 3)	Groom. front(EB) (N = 4)	Two-sided t-test	T = -3.848221	5	Cohen-d = 2.939127	[-35.92, -7.15]	0.012023	Benjamini-Hochberg	0.020165
Supplementary Fig S25	Proboscis(FB) (N = 3)	Groom. front(FB) (N = 4)	Two-sided t-test	T = -4.195641	5	Cohen-d = 3.204473	[-45.53, -10.93]	0.008525	Benjamini-Hochberg	0.020165
Supplementary Fig S25	Proboscis(EB) (N = 3)	Groom. back(EB) (N = 5)	Two-sided t-test	T = 0.457093	6	Cohen-d = 0.333814	[-4.86, 7.09]	0.663686	Benjamini-Hochberg	0.678314
Supplementary Fig S25	Proboscis(FB) (N = 3)	Groom. back(FB) (N = 4)	Two-sided t-test	T = -0.744324	5	Cohen-d = 0.568487	[-7.16, 3.95]	0.490161	Benjamini-Hochberg	0.678314
Supplementary Fig S25	Walk(EB) (N = 6)	Groom. front(EB) (N = 4)	Two-sided t-test	T = -4.497895	8	Cohen-d = 2.903379	[-30.07, -9.69]	0.002008	Benjamini-Hochberg	0.006692
Supplementary Fig S25	Walk(FB) (N = 6)	Groom. front(FB) (N = 4)	Two-sided t-test	T = -4.928482	8	Cohen-d = 3.181321	[-36.92, -13.38]	0.001152	Benjamini-Hochberg	0.006692
Supplementary Fig S25	Walk(EB) (N = 6)	Groom. back(EB) (N = 5)	Two-sided t-test	T = 1.040218	9	Cohen-d = 0.629883	[-3.25, 8.79]	0.325376	Benjamini-Hochberg	0.40672
Supplementary Fig S25	Walk(FB) (N = 6)	Groom. back(FB) (N = 4)	Two-sided t-test	T = 0.522291	8	Cohen-d = 0.337137	[-5.02, 7.96]	0.615618	Benjamini-Hochberg	0.40672
Supplementary Fig S25	Groom. front(EB) (N = 4)	Groom. back(EB) (N = 5)	Two-sided t-test	T = 5.789183	7	Cohen-d = 3.883502	[13.4, 31.9]	0.000671	Benjamini-Hochberg	0.003355
Supplementary Fig S25	Groom. front(FB) (N = 4)	Groom. back(FB) (N = 4)	Two-sided t-test	T = 4.818404	6	Cohen-d = 3.407126	[13.1, 40.14]	0.002945	Benjamini-Hochberg	0.003355
Supplementary Fig S28c	stop(EB) (N = 6)	sleep(EB) (N = 6)	Two-sided t-test	T = -1.567103	10	Cohen-d = 0.904767	[-30.22, 5.26]	0.14816	Benjamini-Hochberg	0.14816
Supplementary Fig S28c	stop(FB) (N = 6)	sleep(FB) (N = 5)	Two-sided t-test	T = -0.800589	9	Cohen-d = 0.484781	[-23.19, 11.06]	0.443989	Benjamini-Hochberg	0.14816
Supplementary Fig S28c	stop(EB) (N = 6)	walk(EB) (N = 6)	Two-sided t-test	T = 3.802528	10	Cohen-d = 2.195391	[4.9, 18.78]	0.003471	Benjamini-Hochberg	0.010414
Supplementary Fig S28c	stop(FB) (N = 6)	walk(FB) (N = 6)	Two-sided t-test	T = 4.325865	10	Cohen-d = 2.497539	[8.93, 27.9]	0.001499	Benjamini-Hochberg	0.010414
Supplementary Fig S28c	sleep(EB) (N = 6)	walk(EB) (N = 6)	Two-sided t-test	T = 3.034524	10	Cohen-d = 1.751983	[6.46, 42.18]	0.01258	Benjamini-Hochberg	0.018869
Supplementary Fig S28c	sleep(FB) (N = 5)	walk(FB) (N = 6)	Two-sided t-test	T = 3.483374	9	Cohen-d = 2.109288	[8.58, 40.37]	0.006902	Benjamini-Hochberg	0.018869
Supplementary Fig S29c	stop(EB) (N = 6)	sleep(EB) (N = 4)	Two-sided t-test	T = -1.524879	8	Cohen-d = 0.984305	[-36.64, 7.47]	0.165798	Benjamini-Hochberg	0.165798
Supplementary Fig S29c	stop(FB) (N = 6)	sleep(FB) (N = 3)	Two-sided t-test	T = -1.016367	7	Cohen-d = 0.718680	[-37.58, 14.98]	0.34329	Benjamini-Hochberg	0.165798
Supplementary Fig S29c	stop(EB) (N = 6)	walk(EB) (N = 6)	Two-sided t-test	T = 3.875289	10	Cohen-d = 2.237399	[5.1, 18.89]	0.003082	Benjamini-Hochberg	0.009247
Supplementary Fig S29c	stop(FB) (N = 6)	walk(FB) (N = 6)	Two-sided t-test	T = 4.557827	10	Cohen-d = 2.631462	[9.4, 27.37]	0.001046	Benjamini-Hochberg	0.009247
Supplementary Fig S29c	sleep(EB) (N = 4)	walk(EB) (N = 6)	Two-sided t-test	T = 2.762650	8	Cohen-d = 1.783283	[4.39, 48.77]	0.024574	Benjamini-Hochberg	0.036861
Supplementary Fig S29c	sleep(FB) (N = 3)	walk(FB) (N = 6)	Two-sided t-test	T = 2.783460	7	Cohen-d = 1.968203	[4.47, 54.89]	0.027163	Benjamini-Hochberg	0.036861
Supplementary Fig S41	EG (EB) Active (N = 6)	R5 (88F06) Active (N = 8)	Two-sided t-test	T = 2.927937	12	Cohen-d = 1.581267	[0.14, 0.94]	0.012652	Benjamini-Hochberg	0.018979
Supplementary Fig S41	EG (EB) Active (N = 6)	R5 (58H05) Active (N = 5)	Two-sided t-test	T = 3.376165	9	Cohen-d = 2.04437	[0.2, 1.01]	0.008177	Benjamini-Hochberg	0.02453
Supplementary Fig S41	R5 (88F06) Active (N = 8)	R5 (58H05) Active (N = 5)	Two-sided t-test	T = 0.32584	11	Cohen-d = 0.185757	[-0.38, 0.52]	0.75066	Benjamini-Hochberg	0.75066
Supplementary Fig S41	EG (FB) Active (N = 6)	dFB (23E10) Active (N = 8)	Two-sided t-test	T = 0.787267	12	Cohen-d = 0.425173	[-0.33, 0.7]	0.446397
Supplementary Fig S41	EG (EB) Rest (N = 6)	R5 (88F06) Rest (N = 8)	Two-sided t-test	T = -4.479176	12	Cohen-d = 2.419032	[-1.05, -0.36]	0.000754	Benjamini-Hochberg	0.00113
Supplementary Fig S41	EG (EB) Rest (N = 6)	R5 (58H05) Rest (N = 5)	Two-sided t-test	T = -10.120728	9	Cohen-d = 6.128405	[-1.2, -0.76]	3e-06	Benjamini-Hochberg	1e-05
Supplementary Fig S41	R5 (88F06) Rest (N = 8)	R5 (58H05) Rest (N = 5)	Two-sided t-test	T = -1.595331	11	Cohen-d = 0.909479	[-0.65, 0.1]	0.138945	Benjamini-Hochberg	0.138945
Supplementary Fig S41	EG (FB) Rest (N = 6)	dFB (23E10) Rest (N = 8)	Two-sided t-test	T = -5.033403	12	Cohen-d = 2.718348	[-1.1, -0.44]	0.000293
Supplementary Fig S58a	EG (n = 439)	AL (N=1251)	Two-Sided Kolmogorov-Smirnov test	KS = 0.30738051927478516				1.66533e-15
Supplementary Fig S58b	0.5 min EG (+ retinal) (N = 6)	0.5 min EG (- retinal) (N = 9)	Two-sided t-test	T = -1.086525	13	Cohen-d = 0.572649	[-0.41, 0.14]	0.296983
Supplementary Fig S58b	1 min EG (+ retinal) (N = 9)	1 min EG (- retinal) (N = 13)	Two-sided t-test	T = -2.545198	20	Cohen-d = 1.103672	[-0.43, -0.04]	0.019274
Supplementary Fig S58b	2 min EG (+ retinal) (N = 9)	2 min EG (- retinal) (N = 12)	Two-sided t-test	T = -0.756398	19	Cohen-d = 0.33354	[-0.33, 0.15]	0.458688
Supplementary Fig S58b	5 min EG (+ retinal) (N = 8)	5 min EG (- retinal) (N = 10)	Two-sided t-test	T = -0.338176	16	Cohen-d = 0.160411	[-0.35, 0.25]	0.739627
Supplementary Fig S58b	10 min EG (+ retinal) (N = 6)	10 min EG (- retinal) (N = 10)	Two-sided t-test	T = -0.164411	14	Cohen-d = 0.084901	[-0.41, 0.35]	0.871758
Supplementary Fig S58b	0.5 min AL (+ retinal) (N = 8)	0.5 min AL (- retinal) (N = 11)	Two-sided t-test	T = -0.375453	17	Cohen-d = 0.174458	[-0.48, 0.33]	0.711967
Supplementary Fig S58b	1 min AL (+ retinal) (N = 13)	1 min AL (- retinal) (N = 14)	Two-sided t-test	T = -0.255671	25	Cohen-d = 0.098475	[-0.31, 0.24]	0.800297
Supplementary Fig S58b	2 min AL (+ retinal) (N = 13)	2 min AL (- retinal) (N = 14)	Two-sided t-test	T = 0.973379	25	Cohen-d = 0.374911	[-0.19, 0.52]	0.33969
Supplementary Fig S58b	5 min AL (+ retinal) (N = 11)	5 min AL (- retinal) (N = 15)	Two-sided t-test	T = 1.564551	24	Cohen-d = 0.621061	[-0.11, 0.83]	0.13078
Supplementary Fig S58b	10 min AL (+ retinal) (N = 9)	10 min AL (- retinal) (N = 15)	Two-sided t-test	T = 2.780219	22	Cohen-d = 1.172243	[0.17, 1.18]	0.010914
Supplementary Fig S58c	0.5 min EG (+ retinal) (N = 6)	0.5 min EG (- retinal) (N = 9)	Two-sided t-test	T = 4.376879	13	Cohen-d = 2.306818	[0.29, 0.85]	0.000749
Supplementary Fig S58c	1 min EG (+ retinal) (N = 9)	1 min EG (- retinal) (N = 13)	Two-sided t-test	T = 7.281282	20	Cohen-d = 3.157376	[0.41, 0.74]	4.83483e-07
Supplementary Fig S58c	2 min EG (+ retinal) (N = 9)	2 min EG (- retinal) (N = 12)	Two-sided t-test	T = 4.81346	19	Cohen-d = 2.122536	[0.33, 0.84]	0.000121
Supplementary Fig S58c	5 min EG (+ retinal) (N = 8)	5 min EG (- retinal) (N = 10)	Two-sided t-test	T = 3.378643	16	Cohen-d = 1.602631	[0.14, 0.61]	0.003829
Supplementary Fig S58c	10 min EG (+ retinal) (N = 6)	10 min EG (- retinal) (N = 10)	Two-sided t-test	T = 2.154712	14	Cohen-d = 1.112688	[0.0, 0.47]	0.049084
Supplementary Fig S58c	0.5 min EG (+ retinal) (N = 6)	1 min EG (+ retinal) (N = 9)	Two-sided t-test	T = -0.328765	13	Cohen-d = 0.173275	[-0.37, 0.27]	0.747569
Supplementary Fig S58c	0.5 min EG (+ retinal) (N = 6)	2 min EG (+ retinal) (N = 9)	Two-sided t-test	T = -0.984731	13	Cohen-d = 0.518999	[-0.57, 0.21]	0.342729
Supplementary Fig S58c	0.5 min AL (+ retinal) (N = 8)	0.5 min AL (- retinal) (N = 11)	Two-sided t-test	T = 1.633415	17	Cohen-d = 0.758983	[-0.05, 0.42]	0.120764
Supplementary Fig S58c	1 min AL (+ retinal) (N = 13)	1 min AL (- retinal) (N = 14)	Two-sided t-test	T = 2.940086	25	Cohen-d = 1.132417	[0.06, 0.34]	0.00697
Supplementary Fig S58c	2 min AL (+ retinal) (N = 13)	2 min AL (- retinal) (N = 14)	Two-sided t-test	T = 4.705424	25	Cohen-d = 1.812362	[0.29, 0.75]	8e-05
Supplementary Fig S58c	5 min AL (+ retinal) (N = 11)	5 min AL (- retinal) (N = 15)	Two-sided t-test	T = 5.480654	24	Cohen-d = 2.17559	[0.59, 1.29]	1.2e-05
Supplementary Fig S58c	10 min AL (+ retinal) (N = 9)	10 min AL (- retinal) (N = 15)	Two-sided t-test	T = 7.693826	22	Cohen-d = 3.244002	[0.86, 1.49]	1.12136e-07
Supplementary Fig S58c	0.5 min AL (+ retinal) (N = 8)	1 min AL (+ retinal) (N = 13)	Two-sided t-test	T = -0.909829	19	Cohen-d = 0.408839	[-0.34, 0.13]	0.374311
Supplementary Fig S58c	0.5 min AL (+ retinal) (N = 8)	2 min AL (+ retinal) (N = 13)	Two-sided t-test	T = -3.223204	19	Cohen-d = 1.448374	[-0.83, -0.18]	0.004475
Supplementary Fig S58d	0.5 min(EG) (6)	0.5 min (AL) (6)	Two-sided t-test	T = 2.593052	10	Cohen-d = 1.497099	[0.11, 1.52]	0.026809
Supplementary Fig S58d	1 min(EG) (9)	1 min (AL) (13)	Two-sided t-test	T = 2.614750	20	Cohen-d = 1.133832	[0.19, 1.67]	0.016589
Supplementary Fig S58d	2 min(EG) (9)	2 min (AL) (12)	Two-sided t-test	T = 3.563922	19	Cohen-d = 1.571542	[1.23, 4.72]	0.002072
Supplementary Fig S58d	5 min(EG) (8)	5 min (AL) (10)	Two-sided t-test	T = 5.053243	16	Cohen-d = 2.396964	[2.62, 6.41]	0.000118
Supplementary Fig S58d	10 min(EG) (5)	10 min (AL) (9)	Two-sided t-test	T = 4.774542	12	Cohen-d = 2.663112	[6.74, 18.05]	0.000453
Supplementary Fig S58d	0.5 min(EG) (6)	1 min (EG) (9)	Two-sided t-test	T = -1.397430	13	Cohen-d = 0.736510	[-1.41, 0.3]	0.185678	Benjamini-Hochberg	0.202188
Supplementary Fig S58d	0.5 min(EG) (6)	2 min (EG) (9)	Two-sided t-test	T = -2.495360	13	Cohen-d = 1.315170	[-5.54, -0.4]	0.026822	Benjamini-Hochberg	0.033528
Supplementary Fig S58d	0.5 min(EG) (6)	5 min (EG) (8)	Two-sided t-test	T = -4.053127	12	Cohen-d = 2.188939	[-7.39, -2.22]	0.001601	Benjamini-Hochberg	0.005338
Supplementary Fig S58d	0.5 min(EG) (6)	10 min (EG) (5)	Two-sided t-test	T = -4.045751	9	Cohen-d = 2.449824	[-20.33, -5.75]	0.002903	Benjamini-Hochberg	0.007258
Supplementary Fig S58d	1 min(EG) (9)	2 min (EG) (9)	Two-sided t-test	T = -2.452211	16	Cohen-d = 1.155983	[-4.5, -0.33]	0.026057	Benjamini-Hochberg	0.033528
Supplementary Fig S58d	1 min(EG) (9)	5 min (EG) (8)	Two-sided t-test	T = -4.324759	15	Cohen-d = 2.101455	[-6.34, -2.16]	0.000601	Benjamini-Hochberg	0.003006
Supplementary Fig S58d	1 min(EG) (9)	10 min (EG) (5)	Two-sided t-test	T = -4.822515	12	Cohen-d = 2.689871	[-18.13, -6.85]	0.000417	Benjamini-Hochberg	0.003006
Supplementary Fig S58d	2 min(EG) (9)	5 min (EG) (8)	Two-sided t-test	T = -1.333741	15	Cohen-d = 0.648082	[-4.77, 1.1]	0.202188	Benjamini-Hochberg	0.202188
Supplementary Fig S58d	2 min(EG) (9)	10 min (EG) (5)	Two-sided t-test	T = -3.510473	12	Cohen-d = 1.958049	[-16.32, -3.82]	0.004298	Benjamini-Hochberg	0.008596
Supplementary Fig S58d	5 min(EG) (8)	10 min (EG) (5)	Two-sided t-test	T = -2.725900	11	Cohen-d = 1.554002	[-14.89, -1.59]	0.019722	Benjamini-Hochberg	0.032871
Supplementary Fig S58d	0.5 min(AL) (6)	1 min (AL) (13)	Two-sided t-test	T = -1.233235	17	Cohen-d = 0.608661	[-1.2, 0.31]	0.234269	Benjamini-Hochberg	0.260299
Supplementary Fig S58d	0.5 min(AL) (6)	2 min (AL) (12)	Two-sided t-test	T = -2.975827	16	Cohen-d = 1.487913	[-1.39, -0.23]	0.008918	Benjamini-Hochberg	0.029726
Supplementary Fig S58d	0.5 min(AL) (6)	5 min (AL) (10)	Two-sided t-test	T = -5.712769	14	Cohen-d = 2.950061	[-1.52, -0.69]	5.4e-05	Benjamini-Hochberg	0.000536
Supplementary Fig S58d	0.5 min(AL) (6)	10 min (AL) (9)	Two-sided t-test	T = -3.575518	13	Cohen-d = 1.884463	[-2.35, -0.58]	0.003387	Benjamini-Hochberg	0.016934
Supplementary Fig S58d	1 min(AL) (13)	2 min (AL) (12)	Two-sided t-test	T = -1.291489	23	Cohen-d = 0.517009	[-0.96, 0.22]	0.209363	Benjamini-Hochberg	0.260299
Supplementary Fig S58d	1 min(AL) (13)	5 min (AL) (10)	Two-sided t-test	T = -2.417935	21	Cohen-d = 1.017037	[-1.23, -0.09]	0.024783	Benjamini-Hochberg	0.049566
Supplementary Fig S58d	1 min(AL) (13)	10 min (AL) (9)	Two-sided t-test	T = -2.740511	20	Cohen-d = 1.188365	[-1.8, -0.24]	0.012607	Benjamini-Hochberg	0.031517
Supplementary Fig S58d	2 min(AL) (12)	5 min (AL) (10)	Two-sided t-test	T = -1.420254	20	Cohen-d = 0.608117	[-0.72, 0.14]	0.170936	Benjamini-Hochberg	0.244194
Supplementary Fig S58d	2 min(AL) (12)	10 min (AL) (9)	Two-sided t-test	T = -1.988443	19	Cohen-d = 0.876821	[-1.34, 0.03]	0.061363	Benjamini-Hochberg	0.102271
Supplementary Fig S58d	5 min(AL) (10)	10 min (AL) (9)	Two-sided t-test	T = -1.160113	17	Cohen-d = 0.533035	[-1.01, 0.29]	0.262037	Benjamini-Hochberg	0.262037
Supplementary Fig S58e	0.5 min(EG) (5)	0.5 min (AL) (8)	Two-sided t-test	T = 3.650706	11	Cohen-d = 2.081222	[0.22, 0.87]	0.003816
Supplementary Fig S58e	1 min(EG) (9)	1 min (AL) (12)	Two-sided t-test	T = 4.271102	19	Cohen-d = 1.883379	[0.54, 1.57]	0.000413
Supplementary Fig S58e	2 min(EG) (9)	2 min (AL) (13)	Two-sided t-test	T = 4.204686	20	Cohen-d = 1.823274	[0.66, 1.97]	0.000436
Supplementary Fig S58e	5 min(EG) (7)	5 min (AL) (11)	Two-sided t-test	T = 4.532281	16	Cohen-d = 2.191330	[3.1, 8.54]	0.00034
Supplementary Fig S58e	10 min(EG) (4)	10 min (AL) (9)	Two-sided t-test	T = 4.680344	11	Cohen-d = 2.812537	[6.14, 17.05]	0.000671
Supplementary Fig S58e	0.5 min(EG) (5)	1 min (EG) (9)	Two-sided t-test	T = -1.881273	12	Cohen-d = 1.049324	[-1.57, 0.12]	0.084412	Benjamini-Hochberg	0.093791
Supplementary Fig S58e	0.5 min(EG) (5)	2 min (EG) (9)	Two-sided t-test	T = -3.218100	12	Cohen-d = 1.794970	[-2.58, -0.5]	0.00738	Benjamini-Hochberg	0.012505
Supplementary Fig S58e	0.5 min(EG) (5)	5 min (EG) (7)	Two-sided t-test	T = -3.338990	10	Cohen-d = 1.955112	[-10.84, -2.16]	0.007503	Benjamini-Hochberg	0.012505
Supplementary Fig S58e	0.5 min(EG) (5)	10 min (EG) (4)	Two-sided t-test	T = -3.596912	7	Cohen-d = 2.412882	[-20.43, -4.22]	0.008776	Benjamini-Hochberg	0.012537
Supplementary Fig S58e	1 min(EG) (9)	2 min (EG) (9)	Two-sided t-test	T = -1.877911	16	Cohen-d = 0.885256	[-1.72, 0.1]	0.078744	Benjamini-Hochberg	0.093791
Supplementary Fig S58e	1 min(EG) (9)	5 min (EG) (7)	Two-sided t-test	T = -3.994733	14	Cohen-d = 2.013156	[-8.88, -2.67]	0.00133	Benjamini-Hochberg	0.004432
Supplementary Fig S58e	1 min(EG) (9)	10 min (EG) (4)	Two-sided t-test	T = -4.677881	11	Cohen-d = 2.811057	[-17.06, -6.14]	0.000674	Benjamini-Hochberg	0.004432
Supplementary Fig S58e	2 min(EG) (9)	5 min (EG) (7)	Two-sided t-test	T = -3.390534	14	Cohen-d = 1.708668	[-8.11, -1.82]	0.004395	Benjamini-Hochberg	0.010987
Supplementary Fig S58e	2 min(EG) (9)	10 min (EG) (4)	Two-sided t-test	T = -4.316579	11	Cohen-d = 2.593941	[-16.29, -5.29]	0.001222	Benjamini-Hochberg	0.004432
Supplementary Fig S58e	5 min(EG) (7)	10 min (EG) (4)	Two-sided t-test	T = -1.630422	9	Cohen-d = 1.021921	[-13.9, 2.26]	0.13745	Benjamini-Hochberg	0.13745
Supplementary Fig S58e	0.5 min(AL) (8)	1 min (AL) (12)	Two-sided t-test	T = -2.064923	18	Cohen-d = 0.942504	[-0.44, 0.0]	0.053642	Benjamini-Hochberg	0.067052
Supplementary Fig S58e	0.5 min(AL) (8)	2 min (AL) (13)	Two-sided t-test	T = -4.768517	19	Cohen-d = 2.142774	[-1.1, -0.43]	0.000134	Benjamini-Hochberg	0.000445
Supplementary Fig S58e	0.5 min(AL) (8)	5 min (AL) (11)	Two-sided t-test	T = -6.574016	17	Cohen-d = 3.054683	[-1.63, -0.84]	5e-06	Benjamini-Hochberg	2.7e-05
Supplementary Fig S58e	0.5 min(AL) (8)	10 min (AL) (9)	Two-sided t-test	T = -4.474916	15	Cohen-d = 2.174419	[-1.88, -0.67]	0.000445	Benjamini-Hochberg	0.00089
Supplementary Fig S58e	1 min(AL) (12)	2 min (AL) (13)	Two-sided t-test	T = -3.748132	23	Cohen-d = 1.500454	[-0.85, -0.24]	0.001049	Benjamini-Hochberg	0.001749
Supplementary Fig S58e	1 min(AL) (12)	5 min (AL) (11)	Two-sided t-test	T = -6.039651	21	Cohen-d = 2.521093	[-1.37, -0.67]	5e-06	Benjamini-Hochberg	2.7e-05
Supplementary Fig S58e	1 min(AL) (12)	10 min (AL) (9)	Two-sided t-test	T = -4.341858	19	Cohen-d = 1.914579	[-1.56, -0.55]	0.000351	Benjamini-Hochberg	0.000878
Supplementary Fig S58e	2 min(AL) (13)	5 min (AL) (11)	Two-sided t-test	T = -2.435488	22	Cohen-d = 0.997754	[-0.87, -0.07]	0.023432	Benjamini-Hochberg	0.033475
Supplementary Fig S58e	2 min(AL) (13)	10 min (AL) (9)	Two-sided t-test	T = -1.951265	20	Cohen-d = 0.846125	[-1.05, 0.04]	0.065174	Benjamini-Hochberg	0.072416
Supplementary Fig S58e	5 min(AL) (11)	10 min (AL) (9)	Two-sided t-test	T = -0.134869	18	Cohen-d = 0.060619	[-0.65, 0.57]	0.894212	Benjamini-Hochberg	0.894212
